# Supplementary material for: Bayesian pattern-mixture models for dropout and intermittently missing data in longitudinal data analysis
Source: Behav Res Methods. 2023 May 23;56(3):1953–67. doi: 10.3758/s13428-023-02128-y (PMC10990982; doi:10.3758/s13428-023-02128-y)
Supplement: Supplementary file 1 — (CSV 23 kb) [file 13428_2023_2128_MOESM1_ESM.csv]

1103	5.5	0	1	1
1103	3	1	1	1
1103	2.5	3	1	1
1103	4	6	1	1
1104	6	0	1	1
1104	3	1	1	1
1104	1.5	3	1	1
1104	2.5	6	1	1
1105	4	0	1	1
1105	3	1	1	1
1105	1	3	1	1
1106	3	0	1	1
1106	1	1	1	1
1106	1.5	3	1	1
1106	1	6	1	1
1107	5	0	0	1
1107	5	1	0	1
1107	5	3	0	1
1107	5.5	6	0	1
1108	6	0	1	1
1108	6	1	1	1
1108	3.5	3	1	1
1108	4.5	6	1	1
1109	4	0	1	1
1109	2	1	1	1
1109	2	3	1	1
1109	2.5	6	1	1
1110	4	0	1	1
1110	4.5	1	1	1
1110	4	3	1	1
1110	3.5	6	1	1
1111	5.5	0	1	1
1111	5.5	1	1	1
1111	5.5	3	1	1
1111	2.5	6	1	1
1112	4.5	0	0	1
1112	3	3	0	1
1112	4	6	0	1
1113	4	0	1	1
1113	2.5	1	1	1
1113	4.5	3	1	1
1113	3	6	1	1
1114	6.5	0	1	1
1114	6	1	1	1
1114	5.5	3	1	1
1114	3	6	1	1
1115	5.5	0	0	1
1115	4.5	1	0	1
1115	5.5	3	0	1
1115	4.5	6	0	1
1118	6	0	1	1
1118	6.5	1	1	1
1119	5.5	1	1	1
1119	3.5	3	1	1
1119	1	6	1	1
1124	5	0	0	1
1124	5	1	0	1
1124	4	3	0	1
1124	4.5	6	0	1
1125	7	0	0	1
1125	2	3	0	1
1125	2	6	0	1
1129	6	0	0	1
1129	4.5	1	0	1
1129	3.5	3	0	1
1129	2	6	0	1
1136	5	0	0	1
1136	5.5	1	0	1
1136	4.5	3	0	1
1140	5.5	0	0	1
1140	6	1	0	1
1140	6	3	0	1
1140	6.5	6	0	1
1301	5	0	0	0
1301	2.5	1	0	0
1301	2.5	3	0	0
1301	3.5	6	0	0
1302	5	0	1	0
1302	2.5	1	1	0
1302	1.5	3	1	0
1302	1	6	1	0
1303	5.5	0	1	0
1303	4.5	1	1	0
1303	1.5	3	1	0
1304	6	0	1	0
1304	6.5	1	1	0
1304	6.5	3	1	0
1305	5.5	0	1	0
1305	5.5	1	1	0
1306	4.5	0	0	0
1306	5	1	0	0
1306	1.5	3	0	0
1306	2.5	6	0	0
1307	6.5	0	1	0
1307	6.5	1	1	0
1307	6	3	1	0
1307	3	6	1	0
1308	6	0	1	0
1308	6	1	1	0
1308	5	3	1	0
1308	4.5	6	1	0
1309	6	0	0	0
1309	6	1	0	0
1309	3.5	3	0	0
1309	6	4	0	0
1311	5	0	1	0
1311	2	1	1	0
1311	1	3	1	0
1311	1	6	1	0
1312	4	0	1	0
1312	1.5	1	1	0
1312	1	3	1	0
1313	6.5	0	0	0
1313	6	1	0	0
1313	6	3	0	0
1313	6	6	0	0
1314	6	0	1	0
1314	6	1	1	0
1314	5.5	3	1	0
1314	6.5	6	1	0
1315	6	0	1	0
1315	4.5	1	1	0
1315	3.5	3	1	0
1315	2	6	1	0
1316	4.5	0	1	0
1316	4	1	1	0
1316	4.5	3	1	0
1316	4	6	1	0
1317	6	0	0	0
1317	5.5	1	0	0
1317	6	3	0	0
1317	5	6	0	0
1318	3.5	0	1	0
1318	4.5	1	1	0
1318	3.5	3	1	0
1318	2	6	1	0
1321	6.5	0	1	0
1321	4.5	1	1	0
1321	4.5	3	1	0
1321	3	6	1	0
1329	6	0	1	0
1329	5	1	1	0
1329	4.5	3	1	0
1329	2	6	1	0
2102	4	0	1	1
2102	4.5	1	1	1
2102	3.3	4	1	1
2102	1	6	1	1
2103	7	0	1	1
2103	2	1	1	1
2104	6	0	1	1
2104	5.5	1	1	1
2104	2	3	1	1
2105	4.5	0	1	1
2105	3.5	1	1	1
2105	5	3	1	1
2105	4	6	1	1
2106	6	0	0	1
2106	5.5	1	0	1
2106	6	2	0	1
2107	7	0	1	1
2107	6	1	1	1
2107	4.5	3	1	1
2107	4.5	6	1	1
2108	6.5	0	1	1
2108	6	1	1	1
2108	5	3	1	1
2108	2	6	1	1
2109	6.5	0	0	1
2109	6	1	0	1
2109	4.5	3	0	1
2109	5	6	0	1
2110	7	0	1	1
2110	2	1	1	1
2110	1	3	1	1
2111	6	0	1	1
2111	4	1	1	1
2111	2.5	3	1	1
2111	1.5	6	1	1
2112	2	0	1	1
2112	2	1	1	1
2112	4	3	1	1
2112	4	6	1	1
2113	5	0	1	1
2113	6	1	1	1
2115	4.5	0	0	1
2115	2.5	1	0	1
2116	7	0	1	1
2116	7	1	1	1
2116	5.5	3	1	1
2116	4	6	1	1
2117	5.5	0	1	1
2117	3.5	1	1	1
2117	1	3	1	1
2117	2	4	1	1
2117	1	6	1	1
2118	6	0	0	1
2118	6	1	0	1
2118	5.5	3	0	1
2118	6	5	0	1
2119	5	0	1	1
2119	2	1	1	1
2120	5	0	1	1
2120	1	1	1	1
2120	1	3	1	1
2120	2	6	1	1
2121	5	0	1	1
2121	5	1	1	1
2121	5	3	1	1
2121	6	5	1	1
2123	6	0	1	1
2123	5.5	1	1	1
2123	2.5	3	1	1
2124	4.5	0	1	1
2124	4.5	1	1	1
2124	2.5	3	1	1
2124	1	6	1	1
2125	4.5	0	1	1
2125	4	1	1	1
2125	5	3	1	1
2125	4.5	6	1	1
2126	4.5	0	1	1
2126	4.5	1	1	1
2126	4	3	1	1
2129	5.5	0	1	1
2129	4.5	1	1	1
2130	6	0	0	1
2130	3	1	0	1
2130	2.5	3	0	1
2132	5	0	1	1
2132	6	1	1	1
2132	5	3	1	1
2132	4	6	1	1
2134	6	0	1	1
2134	4	1	1	1
2134	3.5	3	1	1
2134	2	6	1	1
2135	7	0	1	1
2135	3.5	1	1	1
2135	4.5	3	1	1
2135	1	6	1	1
2136	6	0	1	1
2136	4	1	1	1
2136	1.5	3	1	1
2136	3	6	1	1
2137	5.5	0	1	1
2137	4.5	1	1	1
2137	4	3	1	1
2137	3	6	1	1
2140	6	0	1	1
2140	4.5	1	1	1
2140	1.5	3	1	1
2140	2.5	6	1	1
2141	4.5	0	1	1
2141	3	1	1	1
2142	5	0	1	1
2142	4	1	1	1
2142	4.5	3	1	1
2142	4	6	1	1
2143	5.5	0	1	1
2143	2.5	1	1	1
2143	1	3	1	1
2143	1	6	1	1
2144	6	0	0	1
2144	5.5	1	0	1
2144	5.5	3	0	1
2144	5	4	0	1
2145	5	0	1	1
2145	4	1	1	1
2145	4	3	1	1
2145	2	4	1	1
2145	1	6	1	1
2146	5.5	0	1	1
2146	5.5	1	1	1
2146	5	3	1	1
2146	5.5	6	1	1
2148	5.5	0	1	1
2148	4	1	1	1
2148	4	3	1	1
2148	1	6	1	1
2149	6	0	0	1
2149	6	1	0	1
2150	6	0	1	1
2150	5	1	1	1
2151	5.5	0	1	1
2151	4.5	1	1	1
2151	4.5	3	1	1
2151	4.5	6	1	1
2152	6	0	1	1
2152	5.5	1	1	1
2153	5	0	0	1
2153	3.5	1	0	1
2153	3	3	0	1
2153	4	6	0	1
2159	5	0	1	1
2159	4.5	1	1	1
2159	5	3	1	1
2159	4.5	6	1	1
2160	5.5	0	0	1
2160	5.5	1	0	1
2160	5	3	0	1
2162	5	0	0	1
2162	5.5	1	0	1
2162	5.5	3	0	1
2163	5	0	1	1
2163	4	1	1	1
2163	4	3	1	1
2163	4.5	6	1	1
2301	5	0	1	0
2301	5	1	1	0
2301	5	4	1	0
2301	4	6	1	0
2302	3	0	0	0
2302	4	1	0	0
2302	4.3	3	0	0
2302	4	6	0	0
2303	6	0	1	0
2303	3.5	1	1	0
2303	5	3	1	0
2303	1.7	6	1	0
2304	3.3	0	1	0
2304	2.3	1	1	0
2304	2.5	3	1	0
2304	2.5	6	1	0
2305	6.5	0	1	0
2305	3	1	1	0
2305	3	3	1	0
2305	1	6	1	0
2308	5	0	0	0
2308	3.5	1	0	0
2308	4	3	0	0
2308	3.5	6	0	0
2309	7	0	1	0
2309	5	1	1	0
2309	4.5	3	1	0
2309	1.5	6	1	0
2310	7	0	0	0
2310	6	1	0	0
2310	6	3	0	0
2311	5	0	1	0
2311	3.5	1	1	0
2311	1	3	1	0
2312	6.5	0	1	0
2312	2	1	1	0
2312	1	3	1	0
2312	1.5	6	1	0
2313	6.5	0	0	0
2313	6.5	1	0	0
2314	5.5	0	1	0
2314	4	3	1	0
2314	2	6	1	0
2316	5.5	0	1	0
2316	6	1	1	0
2316	3	3	1	0
2316	1.5	6	1	0
2317	5.5	0	1	0
2317	6	1	1	0
2317	4	3	1	0
2317	1.5	6	1	0
2318	6	0	1	0
2318	4	1	1	0
2318	1	3	1	0
2318	1	6	1	0
2320	6.5	0	0	0
2320	7	1	0	0
2321	6.5	0	1	0
2321	3	1	1	0
2321	3	2	1	0
2321	3.5	3	1	0
2321	3.5	6	1	0
2322	6.5	0	1	0
2322	4	1	1	0
2322	1.5	3	1	0
2323	4.5	0	1	0
2323	1	1	1	0
2323	1.5	3	1	0
2323	2	6	1	0
2325	6	0	1	0
2325	3	1	1	0
2325	1.5	3	1	0
2325	1	4	1	0
2326	6.5	0	0	0
2326	7	1	0	0
2328	5	0	1	0
2328	4.5	1	1	0
2328	3	3	1	0
2328	3	6	1	0
2329	6.5	0	0	0
2329	3.5	1	0	0
2329	4	3	0	0
2329	2.5	6	0	0
2330	6	0	1	0
2330	5.5	1	1	0
2330	4.5	3	1	0
2330	5	6	1	0
2331	4.5	0	1	0
2331	4.5	1	1	0
2334	5	0	1	0
2334	2.5	1	1	0
2334	3	3	1	0
2334	1	6	1	0
2335	6	0	1	0
2335	4	1	1	0
2335	5.5	3	1	0
2335	1.5	6	1	0
2336	5	0	1	0
2336	5	1	1	0
2336	5	3	1	0
2336	1	6	1	0
2337	5.5	0	1	0
2337	2.5	1	1	0
2337	1.5	3	1	0
2337	1.5	6	1	0
2338	5.5	0	1	0
2338	4	1	1	0
2338	4.5	3	1	0
2338	1	6	1	0
2339	4.5	0	0	0
2339	5	1	0	0
2339	4	3	0	0
2339	3	6	0	0
2340	5.5	0	1	0
2340	5	1	1	0
2340	5	3	1	0
2340	4	6	1	0
2341	6	0	1	0
2341	4	1	1	0
2341	1.5	3	1	0
2341	2	5	1	0
2342	6	0	1	0
2342	3	1	1	0
2342	3.5	3	1	0
2342	4	6	1	0
2344	4.5	0	1	0
2344	3	1	1	0
2344	2.5	3	1	0
2344	2	5	1	0
2344	1	6	1	0
2345	7	0	0	0
2345	7	1	0	0
2348	5.5	0	1	0
2348	5.5	1	1	0
2348	3.5	3	1	0
2348	2.5	6	1	0
2350	6	0	1	0
2350	4.5	1	1	0
2350	2	3	1	0
2352	5.5	0	0	0
2352	5.5	1	0	0
2352	5.5	3	0	0
2352	5.5	6	0	0
2353	5.5	0	1	0
2353	5	1	1	0
2353	5	3	1	0
2353	4	6	1	0
2358	6	0	1	0
2358	5.5	1	1	0
2372	6	0	1	0
2372	6	1	1	0
2375	5.5	0	1	0
2375	3	1	1	0
2375	5	3	1	0
2375	7	6	1	0
3101	6	0	1	1
3101	4.5	1	1	1
3101	3.5	3	1	1
3101	2	6	1	1
3102	6	0	1	1
3102	1.5	1	1	1
3102	1	3	1	1
3102	1	6	1	1
3103	5.5	0	1	1
3103	5.5	1	1	1
3103	5.5	3	1	1
3103	4.5	6	1	1
3104	5.5	0	0	1
3104	4	1	0	1
3104	6	3	0	1
3104	6	6	0	1
3105	5.5	0	1	1
3105	4	1	1	1
3106	5.5	0	0	1
3106	5.5	1	0	1
3106	2	3	0	1
3106	2.5	6	0	1
3107	6	0	1	1
3107	6	1	1	1
3107	6	3	1	1
3107	1	6	1	1
3108	6	0	1	1
3108	5.5	1	1	1
3108	5	3	1	1
3108	2	6	1	1
3109	6.5	0	0	1
3109	6	1	0	1
3109	5.5	3	0	1
3109	3.5	6	0	1
3110	6	0	1	1
3110	6	1	1	1
3110	6	3	1	1
3110	5.5	6	1	1
3111	5.5	0	1	1
3111	5.5	1	1	1
3111	3.5	3	1	1
3111	2	6	1	1
3112	5	0	1	1
3112	1.5	1	1	1
3112	1.5	3	1	1
3112	1	6	1	1
3113	5.5	0	1	1
3113	5.5	1	1	1
3113	6	3	1	1
3113	2.5	6	1	1
3114	6	0	0	1
3114	6	1	0	1
3114	6	3	0	1
3114	5	6	0	1
3301	5.5	0	1	0
3301	5.5	1	1	0
3301	5	3	1	0
3301	4.5	6	1	0
3302	4.5	0	0	0
3302	4	1	0	0
3302	4	3	0	0
3302	1.5	6	0	0
3303	5.5	0	1	0
3303	4.5	1	1	0
3303	2	3	1	0
3303	1.7	6	1	0
3304	5.5	0	1	0
3304	4.5	1	1	0
3304	1	3	1	0
3304	1	6	1	0
3305	5.5	0	0	0
3305	5.5	1	0	0
3306	7	0	1	0
3306	7	1	1	0
3306	7	3	1	0
3306	6	6	1	0
3307	5	0	1	0
3307	3.5	1	1	0
3307	4.5	3	1	0
3307	2	6	1	0
3308	5.5	0	1	0
3308	5	1	1	0
3309	6	0	1	0
3309	6	1	1	0
3309	5.5	3	1	0
3309	5.5	6	1	0
3310	6	0	1	0
3310	3.5	1	1	0
3310	2.5	3	1	0
3310	1	6	1	0
3311	5.5	0	1	0
3311	5.5	1	1	0
3311	4.5	3	1	0
3311	2.5	6	1	0
3312	6.5	0	0	0
3312	5.5	1	0	0
3312	6	3	0	0
3313	5.5	0	1	0
3313	5	1	1	0
3313	5	3	1	0
3313	2	6	1	0
3314	5.5	0	1	0
3314	5	1	1	0
3315	6	0	0	0
3315	5.5	1	0	0
3315	6	3	0	0
3315	6	6	0	0
3316	5.5	0	1	0
3316	2	1	1	0
3316	1	3	1	0
3316	1	6	1	0
3317	6	0	1	0
3317	6	1	1	0
3317	6	3	1	0
3320	6	0	0	0
3320	1	1	0	0
3321	6	0	0	0
3321	6.5	1	0	0
3321	6.5	3	0	0
3323	7	0	1	0
3323	6	1	1	0
3323	6.5	3	1	0
3323	6	6	1	0
3326	6	0	1	0
3326	5.5	1	1	0
3326	1.5	3	1	0
3326	2	6	1	0
3327	5.5	0	0	0
3327	6	1	0	0
3327	6	3	0	0
3330	6.5	0	0	0
3330	6	1	0	0
3330	6.5	2	0	0
3333	5.5	0	0	0
3333	5.5	1	0	0
3333	5.5	3	0	0
3333	2.5	6	0	0
4101	5.5	0	0	1
4101	5.5	1	0	1
4101	5.5	2	0	1
4102	5.5	0	1	1
4102	5.5	1	1	1
4102	4.5	3	1	1
4102	3.5	6	1	1
4103	5.5	0	1	1
4103	4.5	1	1	1
4103	5	3	1	1
4103	3.5	6	1	1
4104	5	0	1	1
4104	5.5	1	1	1
4104	5	3	1	1
4104	4	6	1	1
4106	6	0	1	1
4106	5	1	1	1
4106	4.5	3	1	1
4106	3	6	1	1
4107	5.5	0	1	1
4107	5	1	1	1
4107	4.5	3	1	1
4107	4	6	1	1
4108	6.5	0	1	1
4108	5	1	1	1
4108	2	3	1	1
4108	2	6	1	1
4109	6	0	1	1
4109	6	1	1	1
4109	5.5	3	1	1
4109	5	6	1	1
4110	4.5	0	1	1
4110	4	1	1	1
4110	5	3	1	1
4110	5	6	1	1
4111	6	0	0	1
4111	5.5	1	0	1
4111	5.5	3	0	1
4111	6	6	0	1
4112	6	0	1	1
4112	5.5	1	1	1
4112	4	3	1	1
4112	3	6	1	1
4113	6	0	1	1
4113	5	1	1	1
4113	5.5	3	1	1
4113	5.5	6	1	1
4116	5	0	0	1
4116	3	1	0	1
4116	2.5	3	0	1
4116	3.5	6	0	1
4301	4.5	0	1	0
4301	4	1	1	0
4301	3.5	3	1	0
4301	2.5	5	1	0
4302	5	0	1	0
4302	5	1	1	0
4302	5	3	1	0
4302	4.5	6	1	0
4303	5.5	0	0	0
4303	6.5	1	0	0
4304	6	0	1	0
4304	2	1	1	0
4304	1.5	3	1	0
4305	5.5	0	1	0
4305	4	1	1	0
4305	2.5	3	1	0
4306	5	0	1	0
4306	4.5	1	1	0
4306	2.5	3	1	0
4306	1.5	4	1	0
4306	1.5	5	1	0
4307	5.5	0	1	0
4307	6	1	1	0
4307	4.5	3	1	0
4307	3	6	1	0
4308	3.5	0	0	0
4308	2	1	0	0
4308	5.5	3	0	0
4309	6	0	1	0
4309	5	1	1	0
4309	1	3	1	0
4309	1.5	4	1	0
4310	6	0	1	0
4310	5.5	1	1	0
4310	6	3	1	0
4310	4.5	6	1	0
4311	6	0	1	0
4311	2	1	1	0
4311	1.5	2	1	0
4312	5.5	0	0	0
4312	6.5	1	0	0
4313	6.5	0	1	0
4313	5	1	1	0
4313	3.5	3	1	0
4313	2	6	1	0
4314	5.5	0	1	0
4314	4.5	1	1	0
4314	5.5	3	1	0
4314	4	6	1	0
4315	6	0	0	0
4315	5.5	1	0	0
4315	4.5	3	0	0
4315	2	6	0	0
4316	6	0	1	0
4316	5.5	1	1	0
4316	3	3	1	0
4316	2.5	6	1	0
4317	5	0	0	0
4317	3	1	0	0
4317	4.5	3	0	0
4317	4.5	6	0	0
4318	6.5	0	1	0
4318	5.5	1	1	0
4318	3.5	3	1	0
4319	6	0	1	0
4319	6	1	1	0
4319	6	2	1	0
4320	5.5	0	1	0
4320	4	1	1	0
4320	4.5	3	1	0
4320	2	6	1	0
4322	6	0	1	0
4322	6	1	1	0
4322	5	3	1	0
4322	4	6	1	0
4323	6	0	0	0
4323	5	1	0	0
4323	5.5	3	0	0
4323	5.5	6	0	0
4325	6	0	1	0
4325	5.5	1	1	0
4325	4	3	1	0
4325	4	6	1	0
4327	6	0	0	0
4327	6	1	0	0
4327	5.5	3	0	0
4327	6.5	6	0	0
4502	6	0	1	1
4502	5.5	1	1	1
4502	5.5	3	1	1
4502	5	6	1	1
4503	5.5	0	0	1
4503	5.5	1	0	1
4503	5	3	0	1
4503	5	6	0	1
4504	6	0	1	1
4504	5.5	1	1	1
4504	5.5	3	1	1
4504	4	6	1	1
4505	4.5	0	1	1
4505	5	1	1	1
4505	3.5	3	1	1
4505	2.5	6	1	1
4506	5.5	0	1	1
4506	4.5	1	1	1
4506	2.5	3	1	1
4506	2.5	4	1	1
4507	5	0	1	1
4507	5	1	1	1
4507	4.5	3	1	1
4507	4	6	1	1
4508	6	0	0	1
4508	6	1	0	1
4508	6	3	0	1
4508	6.5	6	0	1
4510	6	0	1	1
4510	5	1	1	1
4510	2.5	3	1	1
4510	1.5	6	1	1
4512	5	0	1	1
4512	2.5	1	1	1
4512	2.5	3	1	1
4512	2.5	6	1	1
4513	7	0	1	1
4513	4.5	1	1	1
4513	5	3	1	1
4513	4	6	1	1
4514	4.5	0	1	1
4514	3	1	1	1
4514	2.5	3	1	1
4518	6.5	0	1	1
4518	5	1	1	1
4518	5	3	1	1
4518	4.5	6	1	1
4520	5	0	1	1
4520	6	1	1	1
4520	5	3	1	1
4520	5.5	6	1	1
4522	3.5	0	1	1
4522	5.5	1	1	1
4522	5	3	1	1
4522	4	6	1	1
4701	5.5	0	0	0
4701	3	1	0	0
4701	4.5	3	0	0
4701	2.5	5	0	0
4702	6.5	0	1	0
4702	5.5	1	1	0
4702	6	3	1	0
4702	5.5	6	1	0
4703	5	0	1	0
4703	2.5	1	1	0
4703	2	3	1	0
4703	4	6	1	0
4704	6	0	1	0
4704	1.5	1	1	0
4705	5.5	0	1	0
4705	5.5	1	1	0
4705	4	3	1	0
4707	5.5	0	1	0
4707	5.5	1	1	0
4707	5	3	1	0
4707	4	6	1	0
4709	6	0	1	0
4709	5.5	1	1	0
4709	6	3	1	0
4709	4	6	1	0
4710	7	0	1	0
4710	4	1	1	0
4710	5	3	1	0
4710	2	6	1	0
4711	6.5	0	1	0
4711	2.5	1	1	0
4713	4.5	0	1	0
4713	4	1	1	0
4713	2.5	3	1	0
4713	3	6	1	0
4714	5.5	0	0	0
4714	5.5	1	0	0
4714	5.5	3	0	0
4714	5.5	6	0	0
4715	6.5	0	1	0
4715	5	1	1	0
4715	4	3	1	0
4715	2	6	1	0
4716	6.5	0	1	0
4716	3	1	1	0
4716	2.5	3	1	0
4716	2	6	1	0
4717	6.5	0	0	0
4717	6.5	1	0	0
4717	6.5	3	0	0
4718	6.5	0	1	0
4718	4	1	1	0
4718	5.5	3	1	0
4718	3.5	6	1	0
4720	6	0	1	0
4720	6.5	1	1	0
4720	6	3	1	0
4720	3.5	6	1	0
4721	6	0	1	0
4721	5.5	1	1	0
4721	5.5	3	1	0
4721	3.5	6	1	0
5101	5	0	1	1
5101	4.5	1	1	1
5101	2.5	3	1	1
5101	2.5	6	1	1
5102	5.5	0	1	1
5102	3	1	1	1
5102	2	3	1	1
5102	2	6	1	1
5103	4.7	0	0	1
5103	6	1	0	1
5103	6	3	0	1
5103	5.5	6	0	1
5104	5	0	1	1
5104	3.5	1	1	1
5104	3	3	1	1
5104	2	6	1	1
5105	3.5	0	1	1
5105	5	1	1	1
5105	3.5	3	1	1
5105	4.5	6	1	1
5106	4	0	0	1
5106	3	1	0	1
5106	1.5	6	0	1
5107	6	0	1	1
5107	5.5	1	1	1
5107	5.5	3	1	1
5107	4.5	6	1	1
5108	5.7	0	1	1
5108	5	1	1	1
5108	4	4	1	1
5108	4.5	6	1	1
5109	4	0	0	1
5109	4	1	0	1
5109	5	3	0	1
5110	4.5	0	1	1
5110	3	1	1	1
5110	3.5	3	1	1
5110	3.5	6	1	1
5111	5.5	0	1	1
5111	5	1	1	1
5111	3.5	3	1	1
5111	2.5	6	1	1
5112	4	0	1	1
5112	4	1	1	1
5113	5	0	1	1
5113	4	1	1	1
5113	4	3	1	1
5113	3	6	1	1
5114	5	0	0	1
5114	4.5	1	0	1
5114	4	3	0	1
5114	5	6	0	1
5115	6	0	1	1
5115	4.5	1	1	1
5115	4.5	3	1	1
5115	5	6	1	1
5116	5.5	0	1	1
5116	5	1	1	1
5116	5.5	3	1	1
5116	3.5	6	1	1
5117	4	0	0	1
5117	4.5	3	0	1
5118	5	0	1	1
5118	4	1	1	1
5118	2.5	3	1	1
5118	2	6	1	1
5119	4	0	1	1
5119	4	1	1	1
5119	4	3	1	1
5119	2	6	1	1
5120	5	0	1	1
5120	4	1	1	1
5120	3.5	3	1	1
5120	3	6	1	1
5121	4	0	0	1
5121	5	1	0	1
5122	5	0	1	1
5122	4.5	1	1	1
5122	4.5	3	1	1
5122	3	6	1	1
5123	6	0	1	1
5123	3.5	1	1	1
5123	3.5	3	1	1
5123	2.3	6	1	1
5124	5	0	1	1
5124	4	1	1	1
5124	3	3	1	1
5124	2	6	1	1
5125	5.5	0	1	1
5125	5.5	1	1	1
5125	2.5	6	1	1
5126	5	0	1	1
5126	3	3	1	1
5126	3	6	1	1
5131	5.5	0	1	1
5131	5	1	1	1
5131	4	3	1	1
5131	5	6	1	1
5132	3.5	0	1	1
5132	2.5	1	1	1
5132	2	3	1	1
5301	4.5	0	1	0
5301	4.5	1	1	0
5301	4.5	3	1	0
5301	4	5	1	0
5302	5.5	0	0	0
5302	6.5	1	0	0
5303	4	0	1	0
5303	3	1	1	0
5303	3	2	1	0
5303	3.5	6	1	0
5305	5	0	0	0
5305	5	1	0	0
5305	5	3	0	0
5305	5.5	6	0	0
5306	4	0	1	0
5306	4	1	1	0
5306	2	2	1	0
5306	2	6	1	0
5307	4	0	1	0
5307	4	2	1	0
5307	3.5	6	1	0
5308	5.5	0	1	0
5308	4	1	1	0
5308	2	6	1	0
5309	6	0	1	0
5309	5.5	1	1	0
5309	4.5	3	1	0
5309	4	6	1	0
5310	4.5	0	0	0
5310	4	1	0	0
5310	4	3	0	0
5310	4	6	0	0
5311	5.5	0	1	0
5311	3	1	1	0
5311	3.5	3	1	0
5311	2.5	6	1	0
5312	5	0	1	0
5312	5	1	1	0
5312	4.5	3	1	0
5312	5	6	1	0
5313	5.5	0	1	0
5313	3	1	1	0
5313	2.5	3	1	0
5314	3.5	0	1	0
5314	4	1	1	0
5314	2	3	1	0
5315	4	0	1	0
5315	4.5	1	1	0
5315	4.5	3	1	0
5315	2.5	6	1	0
5316	5	0	0	0
5316	6	1	0	0
5316	5.5	6	0	0
5317	5	0	1	0
5317	5	1	1	0
5317	3	3	1	0
5317	3	6	1	0
5318	5.5	0	1	0
5318	5	1	1	0
5318	4.5	3	1	0
5318	5	6	1	0
5319	5	0	0	0
5319	5	1	0	0
5319	5	3	0	0
5319	5	6	0	0
5320	5	0	1	0
5320	3	1	1	0
5320	2	3	1	0
5320	2	6	1	0
5321	4.5	0	1	0
5321	4.5	1	1	0
5321	5	3	1	0
5321	2.5	6	1	0
5322	4	0	1	0
5322	3.5	1	1	0
5322	1.5	6	1	0
5324	4	0	1	0
5324	3.5	1	1	0
5324	3.5	3	1	0
5324	4	6	1	0
5325	5.5	0	1	0
5325	3.5	1	1	0
5325	2.5	3	1	0
5325	2	6	1	0
5326	5.5	0	0	0
5326	5.5	1	0	0
5326	4.5	3	0	0
5326	5.5	6	0	0
5328	6	0	1	0
5328	5	1	1	0
5328	5	3	1	0
5328	5.5	6	1	0
5329	5.5	0	0	0
5329	4	1	0	0
5329	5	3	0	0
5329	5.5	6	0	0
6101	4	0	1	1
6101	5	1	1	1
6101	5	3	1	1
6102	5	0	1	1
6102	2	1	1	1
6102	1	2	1	1
6103	7	0	1	1
6103	7	1	1	1
6103	6	3	1	1
6103	5	6	1	1
6105	5	0	0	1
6105	5	1	0	1
6106	7	0	1	1
6106	7	1	1	1
6106	7	3	1	1
6106	5	6	1	1
6107	3.5	0	1	1
6107	3.5	1	1	1
6107	2	3	1	1
6107	2	6	1	1
6108	5.5	0	1	1
6108	4	1	1	1
6108	3	3	1	1
6108	2	6	1	1
6109	5	0	1	1
6109	4	1	1	1
6109	3	3	1	1
6109	3	6	1	1
6110	4	0	1	1
6110	4	1	1	1
6110	4	3	1	1
6110	3	6	1	1
6113	4	0	1	1
6113	4	1	1	1
6113	3	3	1	1
6113	3	6	1	1
6114	3	0	1	1
6114	5	1	1	1
6114	5	3	1	1
6114	5	6	1	1
6115	6.5	0	1	1
6115	6	1	1	1
6115	5	3	1	1
6115	5.5	6	1	1
6116	6	0	0	1
6116	5	1	0	1
6116	5	2	0	1
6118	5	0	0	1
6118	5	1	0	1
6118	4	3	0	1
6118	3	6	0	1
6119	5	0	1	1
6119	3	1	1	1
6119	2	3	1	1
6119	2	6	1	1
6123	6	0	0	1
6123	6	1	0	1
6123	6	3	0	1
6301	4.5	0	0	0
6301	4	1	0	0
6301	4.5	3	0	0
6303	6	0	1	0
6303	6	1	1	0
6303	6	3	1	0
6303	5.5	6	1	0
6304	5	0	1	0
6304	4.5	1	1	0
6306	5.5	0	1	0
6306	5.5	1	1	0
6306	6	3	1	0
6306	6	6	1	0
6307	5.5	0	0	0
6307	6	1	0	0
6307	3	6	0	0
6308	6	0	1	0
6308	4.5	3	1	0
6308	2	6	1	0
6309	5	1	0	0
6309	5	3	0	0
6309	5	6	0	0
6310	6	0	1	0
6310	6	1	1	0
6310	5	3	1	0
6310	5	6	1	0
6312	6	0	1	0
6312	6	1	1	0
6312	4	3	1	0
6312	2	6	1	0
6313	6	0	1	0
6313	5	1	1	0
6313	5.5	3	1	0
6313	3	6	1	0
6315	5.5	0	1	0
6315	3.5	1	1	0
6315	4	3	1	0
6315	3	6	1	0
6317	6	0	1	0
6317	4	1	1	0
6317	5	3	1	0
6317	4	6	1	0
6318	6.5	0	1	0
6318	5	1	1	0
6318	5	3	1	0
6318	2	6	1	0
6320	5	0	0	0
6320	5	1	0	0
6320	5	3	0	0
6320	6	6	0	0
6321	7	0	1	0
6321	4.5	1	1	0
6321	2	6	1	0
6323	6	0	1	0
6323	3	6	1	0
6327	4	1	1	0
6327	4	3	1	0
6327	4	6	1	0
7101	5.5	0	1	1
7101	5	1	1	1
7101	2.5	3	1	1
7101	1	6	1	1
7102	7	0	1	1
7102	5.5	1	1	1
7102	5.5	3	1	1
7102	5.5	6	1	1
7103	6.5	0	1	1
7103	5.5	1	1	1
7103	4.5	3	1	1
7103	1.5	6	1	1
7104	4.5	0	0	1
7104	4	1	0	1
7104	4	3	0	1
7104	3	6	0	1
7105	6	0	0	1
7105	5	1	0	1
7105	5.5	3	0	1
7105	5	6	0	1
7106	6	0	1	1
7106	4	1	1	1
7106	1.5	3	1	1
7106	1	6	1	1
7107	6.5	0	1	1
7107	5.5	1	1	1
7107	5	3	1	1
7107	4.5	6	1	1
7108	4	0	1	1
7108	4	1	1	1
7108	6	3	1	1
7108	4	6	1	1
7109	6	0	0	1
7109	6	1	0	1
7109	6	3	0	1
7109	6	6	0	1
7110	5	0	1	1
7110	4.5	1	1	1
7110	2.5	3	1	1
7110	1.5	6	1	1
7111	4.5	0	1	1
7111	5.5	1	1	1
7111	5	3	1	1
7111	4	6	1	1
7112	5	0	1	1
7112	4	1	1	1
7112	5	3	1	1
7112	2.5	6	1	1
7113	4	0	1	1
7113	3.5	1	1	1
7113	3	3	1	1
7113	2.5	6	1	1
7114	4	0	0	1
7114	3.5	1	0	1
7114	2.5	3	0	1
7114	2.5	6	0	1
7115	5	0	1	1
7115	5.5	1	1	1
7115	5	3	1	1
7115	4.5	6	1	1
7116	5	0	1	1
7116	5	1	1	1
7116	4.5	3	1	1
7116	3	6	1	1
7117	5	0	1	1
7117	4	1	1	1
7117	4.5	3	1	1
7117	3.5	6	1	1
7118	4.5	0	0	1
7118	4	1	0	1
7118	5	3	0	1
7118	1.5	6	0	1
7119	6	0	1	1
7119	5.5	1	1	1
7119	5.5	3	1	1
7119	5	6	1	1
7120	4.5	0	1	1
7120	4.5	1	1	1
7120	4	3	1	1
7120	3	6	1	1
7301	4	0	1	0
7301	3.5	1	1	0
7301	2.5	3	1	0
7301	1	6	1	0
7302	4.5	0	1	0
7302	4.5	1	1	0
7302	3.5	3	1	0
7302	3.5	6	1	0
7303	5	0	0	0
7303	4	1	0	0
7303	5.5	3	0	0
7303	5.5	6	0	0
7304	4	0	1	0
7304	3	1	1	0
7304	4	3	1	0
7304	3.5	6	1	0
7305	5	0	1	0
7305	5	1	1	0
7305	4.5	3	1	0
7305	2	6	1	0
7306	4.5	0	1	0
7306	4.5	1	1	0
7307	4.5	0	1	0
7307	4	1	1	0
7307	3.5	3	1	0
7307	1.5	6	1	0
7308	4	0	0	0
7308	4	1	0	0
7308	3.5	3	0	0
7308	1.5	6	0	0
7309	5	0	0	0
7309	5.5	1	0	0
7309	5	3	0	0
7309	5	6	0	0
7310	4.5	0	1	0
7310	3.5	1	1	0
7310	2.5	3	1	0
7310	2	6	1	0
7311	4	0	1	0
7311	4	1	1	0
7311	2	3	1	0
7311	1	6	1	0
7312	7	0	1	0
7312	4.5	1	1	0
7312	3	3	1	0
7312	2	6	1	0
7313	5	0	1	0
7313	4.5	1	1	0
7313	4	3	1	0
7313	4	6	1	0
7314	3.5	0	1	0
7314	3	1	1	0
7314	1	3	1	0
7314	1	6	1	0
7315	5	0	0	0
7315	4.5	1	0	0
7315	4.5	3	0	0
7315	5.5	6	0	0
7316	6	0	1	0
7316	5.5	1	1	0
7316	2.5	3	1	0
7316	1.5	6	1	0
7317	5.5	0	0	0
7317	4.5	1	0	0
7317	4	3	0	0
7317	2.5	6	0	0
7318	4	0	1	0
7318	4	1	1	0
7318	4	3	1	0
7318	2.5	6	1	0
7319	5.5	0	1	0
7319	4.5	1	1	0
7319	4	3	1	0
7319	3.5	6	1	0
7320	4	0	1	0
7320	2.5	1	1	0
7320	1.5	3	1	0
7320	2	6	1	0
7321	5.5	0	1	0
7321	3.5	1	1	0
7321	3.5	3	1	0
7321	1	6	1	0
8101	5.5	0	1	1
8101	7	1	1	1
8102	6	0	0	1
8102	5	1	0	1
8102	5	3	0	1
8102	5	6	0	1
8103	4	0	1	1
8103	4	1	1	1
8103	2	3	1	1
8103	3	6	1	1
8104	5.5	0	1	1
8104	5.5	1	1	1
8104	3	3	1	1
8104	3	6	1	1
8105	4.5	0	1	1
8105	5.5	1	1	1
8105	4	3	1	1
8105	4	6	1	1
8106	5	0	0	1
8106	5	1	0	1
8106	6	3	0	1
8107	4	0	1	1
8107	3	1	1	1
8107	2	3	1	1
8107	2	6	1	1
8108	4	0	1	1
8108	4	1	1	1
8108	3	3	1	1
8108	2	6	1	1
8109	6	0	1	1
8109	4	1	1	1
8109	4.5	3	1	1
8109	3	6	1	1
8110	6	0	1	1
8110	5	1	1	1
8110	5.5	3	1	1
8110	5.5	6	1	1
8111	4	0	1	1
8111	4	1	1	1
8111	2.5	3	1	1
8112	4	0	0	1
8112	4.5	1	0	1
8112	2.5	3	0	1
8112	2	6	0	1
8113	5.5	0	1	1
8113	3	1	1	1
8113	3.5	3	1	1
8113	3.5	6	1	1
8114	5.5	0	0	1
8114	5.5	1	0	1
8114	5	3	0	1
8114	4	6	0	1
8115	6	0	1	1
8115	4.5	1	1	1
8115	2	3	1	1
8115	3.5	6	1	1
8116	6	0	1	1
8116	5.5	1	1	1
8116	5.5	3	1	1
8116	3	6	1	1
8117	6	0	1	1
8117	5.5	1	1	1
8117	6.5	3	1	1
8117	6	6	1	1
8118	5.5	0	1	1
8118	4.5	1	1	1
8118	3	3	1	1
8119	4.5	0	1	1
8119	4	1	1	1
8119	3	3	1	1
8122	5.5	0	1	1
8122	5.5	1	1	1
8122	5	3	1	1
8124	4.5	0	1	1
8124	4	1	1	1
8124	3.5	3	1	1
8124	2.5	6	1	1
8125	4	0	1	1
8125	5	1	1	1
8125	3.5	3	1	1
8125	3	6	1	1
8126	5	0	1	1
8126	4.5	1	1	1
8126	4.5	3	1	1
8126	4	6	1	1
8301	5.5	0	1	0
8301	4.5	1	1	0
8301	5	3	1	0
8301	4	6	1	0
8302	4.5	0	0	0
8302	5	1	0	0
8302	5	3	0	0
8302	3.5	6	0	0
8303	4	0	1	0
8303	2.5	5	1	0
8304	3.5	0	1	0
8304	3	1	1	0
8304	1.5	6	1	0
8305	5	0	1	0
8305	4.5	1	1	0
8305	4.5	3	1	0
8305	2.5	6	1	0
8306	4	0	1	0
8306	4	2	1	0
8307	5	0	0	0
8307	3.5	1	0	0
8307	3.5	3	0	0
8307	3	6	0	0
8308	5.5	0	1	0
8308	5	2	1	0
8309	5	0	1	0
8309	2	1	1	0
8310	6	0	1	0
8310	5	1	1	0
8310	3.5	3	1	0
8310	2.5	6	1	0
8311	5	0	1	0
8311	5	1	1	0
8311	5	3	1	0
8311	4	6	1	0
8312	5.5	0	0	0
8312	5.5	1	0	0
8312	5.5	3	0	0
8313	6	0	1	0
8313	5	1	1	0
8313	5	3	1	0
8313	3.5	6	1	0
8314	5	0	0	0
8314	4.5	1	0	0
8314	4.5	3	0	0
8314	5	6	0	0
8315	5.5	0	1	0
8315	4.5	1	1	0
8315	3.5	3	1	0
8315	1.5	6	1	0
8316	4.5	0	1	0
8316	3.5	1	1	0
8317	5	0	1	0
8317	4	1	1	0
8317	3	3	1	0
8317	2.5	6	1	0
8318	6	0	1	0
8318	5.5	1	1	0
8318	5	3	1	0
8318	5.5	6	1	0
8319	3	0	0	0
8319	3	1	0	0
8319	4	3	0	0
8319	4.5	6	0	0
8320	5.5	0	1	0
8320	4.5	1	1	0
8320	2.5	3	1	0
8320	2.5	6	1	0
8322	4	0	1	0
8322	3.5	1	1	0
8322	2	3	1	0
8325	6	0	1	0
8325	5	1	1	0
8325	4	3	1	0
8325	2.5	6	1	0
8326	4.5	0	0	0
8326	5	1	0	0
8326	4.5	3	0	0
8326	5	6	0	0
8331	6.5	0	1	0
8331	6.5	1	1	0
8331	3.5	3	1	0
8331	2.5	6	1	0
9101	4	0	0	1
9101	4	1	0	1
9101	4	3	0	1
9101	3.7	6	0	1
9102	6.5	0	1	1
9102	4	1	1	1
9102	2.5	3	1	1
9102	1.5	6	1	1
9103	6	0	1	1
9103	6	1	1	1
9103	6	3	1	1
9103	4.5	6	1	1
9104	6	0	1	1
9104	4.5	1	1	1
9104	2	3	1	1
9104	3	6	1	1
9106	5	0	0	1
9106	4.5	1	0	1
9106	4.5	3	0	1
9106	3	6	0	1
9107	5	0	1	1
9107	5.5	1	1	1
9107	5	3	1	1
9107	4	6	1	1
9108	6	0	1	1
9108	6	1	1	1
9108	6	3	1	1
9108	5.5	6	1	1
9110	5.5	0	1	1
9110	4.5	1	1	1
9110	5	3	1	1
9110	4.5	6	1	1
9111	6	0	1	1
9111	5.5	1	1	1
9111	5	3	1	1
9111	6	6	1	1
9112	5	0	1	1
9112	4.5	1	1	1
9112	5	3	1	1
9112	4.5	6	1	1
9114	6	0	0	1
9114	6	1	0	1
9114	6	3	0	1
9114	3.5	6	0	1
9116	5.5	0	1	1
9116	6.5	1	1	1
9116	4.5	3	1	1
9116	3	6	1	1
9301	6	0	1	0
9301	5.3	1	1	0
9301	5	3	1	0
9301	3	6	1	0
9302	4.5	0	1	0
9302	4	1	1	0
9302	4	3	1	0
9302	4	6	1	0
9303	4.5	0	1	0
9303	2.5	1	1	0
9303	1.7	3	1	0
9303	1	6	1	0
9304	5	0	0	0
9304	5.5	1	0	0
9304	6	2	0	0
9305	5	0	1	0
9305	5	1	1	0
9305	4.5	3	1	0
9305	3	6	1	0
9306	7	0	1	0
9306	5.5	1	1	0
9306	5	3	1	0
9306	4	6	1	0
9307	5	0	1	0
9307	5.5	1	1	0
9307	4	3	1	0
9307	4	6	1	0
9309	6.5	0	0	0
9309	5.5	1	0	0
9309	6	3	0	0
9309	5.5	6	0	0
9310	6	0	1	0
9310	4.5	1	1	0
9311	5.5	0	1	0
9311	4.5	1	1	0
9311	4	3	1	0
9311	1.5	6	1	0
9312	5.5	0	1	0
9312	2.5	1	1	0
9312	3	3	1	0
9312	2	6	1	0
9313	6	0	1	0
9313	1.5	1	1	0
9313	2	3	1	0
9313	3.5	6	1	0
9314	5	0	1	0
9314	4	1	1	0
9314	4	3	1	0
9314	4	6	1	0
9315	6	0	1	0
9315	6	1	1	0
9315	5	3	1	0
9315	5.5	6	1	0
9316	5.5	0	0	0
9316	6	1	0	0
9316	6.5	3	0	0
9316	6	6	0	0
